# Supplementary material for: Visceral to total obesity ratio and severe hydronephrosis are independently associated with prolonged pneumoperitoneum operative time in patients undergoing laparoscopic radical nephroureterectomy for upper tract urothelial carcinoma
Source: Springerplus. 2015 Jun 24;4:290. doi: 10.1186/s40064-015-1077-5 (PMC4478185; doi:10.1186/s40064-015-1077-5)
Supplement: Additional file 1: — Table S1. Patient Characteristics and Demographics. [file 40064_2015_1077_MOESM1_ESM.xlsx]

## Sheet: Sheet1
Table1: Patient Characteristics and Demographics
			n
No. of Patients			70	%
Characteristics
Sex	male		52	74.2857
	female		18	25.7143
Age			69.2±10.4
BMI(kg/㎡)			23.6±3.42
TFA(㎠)			269.3±102.4
VFA(㎠)			121.3±56.7
SFA(㎠)			148.0±45.7
VFA/TFA			0.445±0.130
Perinephric Stranding	grade0		35	50
	grade1		23	32.8571
	grade2		12	17.1429
Tumor Size(mm)			22.1±11.1
Clinical Stage	1≦T		16	22.8571
	T2		27	38.5714
	T3		27	38.5714
Laterality
	right		43	61.4286
	left		27	38.5714
Location
	pelvic		37	52.8571
	ureter		33	47.1429
		upper	7	10
		middle	7	10
		lower	19	27.1429
Surgical Procedure
	retroperitoneal		42	60
	transperitoneal		28	40
Hydronephrosis
	yes		43	61.4286
	no		27	38.5714
Hydronephrosis Grade(0-4)
	grade0		27	38.5714
	grade1		5	7.14286
	grade2		10	14.2857
	grade3		14	20
	grade4		14	20
Abbreviations: BMI, body mass index, VFA, visceral fat area, TFA, total fat area, SFA, subcutaneous fat area, VFA/TFA, visceral fat area/total fat area
