# Supplementary material for: Visceral to total obesity ratio and severe hydronephrosis are independently associated with prolonged pneumoperitoneum operative time in patients undergoing laparoscopic radical nephroureterectomy for upper tract urothelial carcinoma
Source: Springerplus. 2015 Jun 24;4:290. doi: 10.1186/s40064-015-1077-5 (PMC4478185; doi:10.1186/s40064-015-1077-5)
Supplement: Additional file 2: — Table S2. Relationship of BMI, VFA, VFA/TFA, degree of hydronephrosis and surgical operative times. [file 40064_2015_1077_MOESM2_ESM.xlsx]

## Sheet: Sheet1
Table2: Relationship of BMI, VFA, VFA/TFA, degree of hydronephrosis and surgical operative times
	BMI
	BMI≥25 kg/㎡	BMI<25 kg/㎡	p value
	n=25	n=45
Pneumoperitoneum time(m)	148.8±43.5	169.5±71.5	0.368
Bladder cuff excision time(m)	145.0±56.1	168.9±107.1	0.699
Total operative time(m)	293.7±65.4	340.3±130.0	0.146
	Visceral Fat
	VFA≥100 ㎠	VFA<100 ㎠	p value
	n=47	n=23
Pneumoperitoneum time(m)	170.1±66.0	145.6±55.3	0.129
Bladder cuff excision time(m)	174.2±107.2	132.2±39.2	0.074
Total operative time(m)	346.1±124.0	277.8±67.8	0.016
	Visceral Adipose Distribution
	VFA/TFA≥0.45	VFA/TFA<0.45	p value
	n=40	n=30
Pneumoperitoneum time(m)	178.3±72.6	140.4±40.3	0.047
Bladder cuff excision time(m)	176.3±109.3	139.2±58.6	0.086
Total operative time(m)	354.6±126.7	282.4±75.5	0.002
	Degree of Hydronephrosis
	grade≥3	grade<3	p value
	n=28	n=42
Pneumoperitoneum time(m)	187.0±71.1	145.5±52.3	0.006
Bladder cuff excision time(m)	185.8±119.7	143.4±64.9	0.112
Total operative time(m)	375.8±134.4	288.9±80.6	0.002
Abbreviations: BMI, body mass index, VFA, visceral fat area VFA/TFA, visceral fat area/total fat area
