# Supplementary material for: Visceral to total obesity ratio and severe hydronephrosis are independently associated with prolonged pneumoperitoneum operative time in patients undergoing laparoscopic radical nephroureterectomy for upper tract urothelial carcinoma
Source: Springerplus. 2015 Jun 24;4:290. doi: 10.1186/s40064-015-1077-5 (PMC4478185; doi:10.1186/s40064-015-1077-5)
Supplement: Additional file 3: — Table S3. Univariate and multivariate analyses on factors affected prolonged pneumoperitoneum time, bladder cuff excision time, and total operative time. [file 40064_2015_1077_MOESM3_ESM.xlsx]

## Sheet: Sheet1
Table 3: Univariate and multivariate analyses on factors affected prolonged pneumoperitoneum time, bladder cuff excision time, and total operative time
Characteristics		Pneumoperitoneum Time				Bladder Cuff Excision Time				Total Operative Time
		Univariate	Multivariate			Univariate	Multivariate			Univariate	Multivariate
		P value	P value	Odds Ratio(95%CI)		P value	P value	Odds Ratio(95%CI)		P value	P value	Odds Ratio(95%CI)
Age
	≥70	0.497				0.433				0.323
	<70
Gender
	male	0.065				0.411				0.066
	female
BMI( kg/㎡)
	≥25	0.12				0.355				0.167
	<25
Clinical Stage
	3	0.425				0.238				0.469
	<3
Laterality
	left	0.248				0.369				0.182
	right
Tumor Location
	ureter	0.113				0.031	0.034	3.22(1.09-9.47)		0.017
	pelvis
Tumor size(mm)
	≥20	0.323				0.498				0.153
	<20
Surgical Procedure
	retroperitoneal	0.33								0.366
	transperitoneal
Perinephric stranding	grade ≥1	0.241				0.368				0.579
	grade 0
VFA/TFA
	≥0.45	0.078	0.048	2.90(1.01-8.32)		0.041	0.047	3.16(1.02-9.84)		<0.001	<0.001	18.7(3.80-92.4)
	<0.45
Hydronephrosis
	grade≥3	0.022	0.015	3.82(1.30-11.2)		0.249				0.01	0.003	10.7(2.22-51.5)
	grade<3
Abbreviations: BMI, body mass index, VFA/TFA, visceral fat area/total fat area, CI, confidence interval
